# Supplementary material for: Environmental and genetic regulation of Streptococcus pneumoniae galactose catabolic pathways
Source: Nat Commun. 2024 Jun 17;15:5171. doi: 10.1038/s41467-024-49619-w (PMC11183247; doi:10.1038/s41467-024-49619-w)
Supplement: Supplementary file 4 — Source data [file 41467_2024_49619_MOESM4_ESM.xlsx]

## Sheet: Figure 1
Figure 1: The impact of glucose and galactose on pneumococcal virulence after intranasal (IN) and intravenous (IV) infection.
Survival hours	Glucose intranasal (IN)	Glucose Intravenous (IV)	Galactose intranasal (IN)	Galactose Intravenous (IV)
63	1
168	0
168	0
168	0
168	0
33		1
168		0
55		1
54		1
33		1
37			1
37			1
61			1
37			1
168			1
52				1
72				1
58				1
52				1
37				1
	0' referes to mouse that did not die within 168 hours
	1' referes to mouse that died within 168 hours

## Sheet: Figure 2a
	Figure 2a	Inductions of PlacA::lacZ-wt was analysed 4 hours after induction in CDM supplemented with different galactose concentrations.
Galactose Concentration (mM)	0				0.1				0.5				1				2.5			5				10			20			55
β-galactosidase activity for PlacA::lacZ-Wt	90	122	115	90	126.287	119.36	88.2009	96.7851	169.004	167.613	249.123	270.413	332.599	470.184	328.296	386.389	490.688	378.039	392.27	371.396	439.411	359.285	458.455	367.878	429.751	398.814	384.135	440.379	412.257	422.996	434.489	428.742
(Miller unit/108 CFU)

## Sheet: Figure 2b
		Figure 2b:	Inductions of PgalK::lacZ-wt was analysed 4 hours after induction in CDM supplemented with different galactose concentrations.
		Galactose Concentration (mM)		0				0.1				0.5	0.5	0.5	1			2.5				5				10			20			55
		β-galactosidase activity for PgalK::lacZ-Wt		14	16	22	19	43.9264	39.5894	20.9184	23.1273	45.236	40.212	24.9272	33.3052	33.8242	33.4362	24.2326	30.4735	28.2786	29.8447	28.6703	29.2894	34.8143	26.3731	39.9433	22.0127	30.978	57.2838	49.041	53.1624	57.0134	85.0762	71.0448
		(Miller unit/108 CFU)

## Sheet: Figure 2c
			Figure 2c	Inductions of PlacA::lacZ-wt was analysed 4 hours after induction in CDM supplemented with different glucose concentrations.
		Glucose Concentration (mM)		0.1				0.5				1				2.5				5				10				20				55
		β-galactosidase activity for PlacA::lacZ-Wt		323.371	260.836	145.53	162.236	148.148	202.628	115.484	112.991	116.154	108.455	65.7542	99.5393	28.0891	24.2711	40.7726	31.5415	10.9042	11.757	9.41282	10.8286	6.50274	6.81479	3.36399	2.12553	1.87169	1.84316	1.29688	1.23226	1.357	1.44072	1.80752	1.36874
		(Miller unit/108 CFU)

## Sheet: Figure 2d
			Figure 2d:	Inductions of PgalK::lacZ-wt was analysed 4 hours after induction in CDM supplemented with different glucose concentrations.
					0.1			0.5				1				2.5				5				10				20				55
			Glucose Concentration (mM)		55.044	40.4456	41.743	69.8925	46.0829	42.0629	36.9323	35.0877	63.9063	32.4739	25.6963	13.7634	10.5402	9.26572	10.2667	6.70823	5.79304	5.33603	3.25296	2.11353	2.27839	1.58814	1.86806	1.67033	2.12898	1.00101	1.04437	1.39014	1.07553	0.455373	0.557491
			β-galactosidase activity for PgalK::lacZ-Wt
			(Miller unit/108 CFU)

## Sheet: Figure 2e
			Figure 2e: The addition of 3.5 mM ManNAc represses the induction of galactose induced PlacA::lacZ regardless of galactose concentration
						Galactose alone
			Galactose concentration (mM)	2.5			55
			β-galactosidase activity for PlacA::lacZ-Wt	430	467.503	470	820	840	772.647	398.488
			(Miller unit/108 CFU)
						Galactose plus 3.5 mM ManNAc
			Galactose concentration (mM)	2.5						55
			β-galactosidase activity for PlacA::lacZ-Wt	379.088	449.546	447.494	472.554	181.353	172.19	68.5337	172.727	195.443	35.8263	35.9168
			(Miller unit/108 CFU)

## Sheet: Figure 2f
				Figure 2f: The addition of 3.5 mM ManNAc represses the induction of galactose induced PgalK::lacZ regardless of galactose concentration
							Galactose alone
				Galactose concentration (mM)	2.5				55
				β-galactosidase activity for PgalK::lacZ-Wt	87.3601	78.1026	84.5411	87.183	178.242	177.838	119.925	125.477
				(Miller unit/108 CFU)
							Galactose plus 3.5 mM ManNAc
				Galactose concentration (mM)	2.5				55
				β-galactosidase activity for PgalK::lacZ-Wt	17.7081	11.8308	25.5276	21.9862	14.2416	10.9722	19.3786	22.1254
				(Miller unit/108 CFU)

## Sheet: Figure 2g
						Figure 2g: The addition of 3.5 mM ManNAc represseses the growth on galactose
						55 mM Gal plus 3.5 mM ManAc			55 mM Gal
					Hours	OD600			OD600
					1	0.099	0.1003	0.1028	0.0999	0.1027	0.0948
					2	0.1115	0.1158	0.1195	0.1193	0.1217	0.1084
					3	0.1201	0.1245	0.1297	0.1308	0.1341	0.1255
					4	0.1372	0.1416	0.1489	0.1642	0.1333	0.1436
					5	0.1603	0.1762	0.1795	0.1624	0.14	0.1473
					6	0.1669	0.1847	0.1891	0.1653	0.1457	0.1545
					7	0.1655	0.1759	0.1815	0.1984	0.1659	0.1753
					8	0.1613	0.1697	0.1733	0.2785	0.2122	0.2048
					9	0.1595	0.1655	0.169	0.284	0.2378	0.2147
					10	0.1567	0.1637	0.1664	0.287	0.2535	0.2182
					11	0.1551	0.1618	0.1768	0.2886	0.2607	0.2317
					12	0.1671	0.1629	0.2159	0.2917	0.2622	0.2315
					13	0.1901	0.1785	0.2375	0.2891	0.2656	0.2394
					14	0.2038	0.2019	0.2485	0.2932	0.2719	0.245
					15	0.2106	0.2291	0.2547	0.2906	0.2658	0.2477
					16	0.2145	0.2422	0.2543	0.2931	0.2732	0.2484
					17	0.2175	0.2478	0.258	0.2903	0.2775	0.2524
					18	0.2184	0.2488	0.2572	0.2888	0.2724	0.2459
					19	0.2185	0.2491	0.2559	0.2815	0.2566	0.2446
					20	0.2194	0.2476	0.2536	0.2752	0.2524	0.2373
					21	0.2181	0.245	0.2543	0.2652	0.2484	0.239

## Sheet: Figure 3a
					Figure 3a: Impact of environmental factors on the expression of PlacA::lacZ
					37oC microaerobic			33oC microaerobic				39oC microaerobic					37oC anaerobic
			β-galactosidase activity for PlacA::lacZ-Wt		422.996	434.489	428.742	362.741	254.562	331.553	415.014	134.84	164.812	213.39	274.669	146.289	41.9918	47.6398	67.0325	56.643	77.7979	80.1333	61.873
			(Miller unit/108 CFU)

## Sheet: Figure 3b
							Figure 3b: Impact of environmental factors on the expression of PgalK::lacZ.
			β-galactosidase activity for PgalK::lacZ-Wt		37oC microaerobic			33oC microaerobic						39oC microaerobic					37 oC anaerobic
			(Miller unit/108 CFU)		57.0134	85.0762	71.0448	81.9322	57.1383	58.4411	59.5506	48.5289	61.1182	54.0572	51.3986	73.4593	56.072	46.0917	25.2942	22.3126	29.8279	26.9786	32.1967	24.8353	26.9076

[truncated: 13 more sheets: Figure 4b, Figure 4c, Figure 5, Figure 6a, Figure 6b, Figure 7a, Figure 7b, Figure 7d, Figure 8a, Figure 8b, Supplementary Figure 1, Supplementary Figure 2a, Supplementary Figure 2b]
